# Supplementary material for: Variable Molecular Weight Polymer Nanoparticles for Detection and Hyperthermia-Induced Chemotherapy of Colorectal Cancer
Source: Cancers (Basel). 2021 Sep 5;13(17):4472. doi: 10.3390/cancers13174472 (PMC8431470; doi:10.3390/cancers13174472)
Supplement: Supplementary file 1 [file cancers-13-04472-s001.zip]

Archive with 1 entries (1 files):
- cancers-1315151-supplementary.pdf
